# Supplementary material for: Antiplatelet Therapy Combined with Anastrozole Induces Features of Partial EMT in Breast Cancer Cells and Fails to Mitigate Breast-Cancer Induced Hypercoagulation
Source: Int J Mol Sci. 2021 Apr 16;22(8):4153. doi: 10.3390/ijms22084153 (PMC8074114; doi:10.3390/ijms22084153)
Supplement: Supplementary file 1 [file ijms-22-04153-s001.zip]

Archive with 1 entries (1 files):
- ijms-1146221-supplementary.pdf
